# Supplementary material for: Construction of a Synergy Combination Model for Turmeric (Curcuma longa L.) and Black Pepper (Piper nigrum L.) Extracts: Enhanced Anticancer Activity against A549 and NCI-H292 Human Lung Cancer Cells
Source: Curr Issues Mol Biol. 2024 Jun 1;46(6):5551–60. doi: 10.3390/cimb46060332 (PMC11201915; doi:10.3390/cimb46060332)
Supplement: Supplementary file 1 [file cimb-46-00332-s001.zip]

Archive with 1 entries (1 files):
- cimb-2988713-supplementary.pdf
